# Supplementary material for: Antioxidants Isolated from Elaeagnus umbellata (Thunb.) Protect against Bacterial Infections and Diabetes in Streptozotocin-Induced Diabetic Rat Model
Source: Molecules. 2021 Jul 24;26(15):4464. doi: 10.3390/molecules26154464 (PMC8348310; doi:10.3390/molecules26154464)
Supplement: Supplementary file 1 [file molecules-26-04464-s001.zip]

Archive with 1 entries (1 files):
- molecules-1273891-supplementary.pdf
